# Supplementary material for: Comparative and functional genomics of the ABC transporter superfamily across arthropods
Source: BMC Genomics. 2021 Jul 19;22:553. doi: 10.1186/s12864-021-07861-2 (PMC8290562; doi:10.1186/s12864-021-07861-2)
Supplement: Supplementary file 6 — Additional file 6: Table S1. This table shows all the metadata associated with every species included in the analysis. ABC counts are missing for species with a BUSCO scores of below %80 Single copy orthologues. [file 12864_2021_7861_MOESM6_ESM.xlsx]

## Sheet: Final_metadata
Species Information						BUSCO Scores					ABC Counts
Species Name	Common Name	Abbreviation	Order	Taxonomic Classification	Proteome Source	Completeness	Duplicated	Fragmented	Missing	Single Copy	ABCA	ABCB-Half	ABCB-Full	ABCC	ABCD	ABCE	ABCF	ABCG	ABCH	ABC Total
Acromyrmex echinatior	Panamanian leafcutter ant	AcrEch	Hymenoptera	Hymenoptera	OrthoDB 10v1	98.6	0.6	0.4	1	98	4	1	4	14	2	1	3	17	5	51
Acyrthosiphon pisum	pea aphid	AcyPis	Hemiptera	Hemiptera	OrthoDB 10v1	94.8	5.6	1	4.2	89.2	9	7	11	24	2	1	6	21	16	97
Aedes aegypti	yellow fever mosquito	AedAeg	Diptera	Diptera	OrthoDB 10v1	99.6	1.5	0.2	0.2	98.1	10	1	4	15	2	1	3	18	3	57
Aedes albopictus	Asian tiger mosquito	AedAlb	Diptera	Diptera	OrthoDB 10v1	89	17.3	2.3	8.7	71.7
Aethina tumida	small hive beetle	AetTum	Coleoptera	Coleoptera	OrthoDB 10v1	98	7.3	0.5	1.5	90.7	6	4	4	27	2	1	3	15	4	66
Agrilus planipennis	emerald ash borer	AgrPla	Coleoptera	Coleoptera	OrthoDB 10v1	92.7	0.8	2.3	5	91.9	5	3	4	15	2	1	3	13	3	49
Amyelois transitella	navel orangeworm	AmyTra	Lepidoptera	Lepidoptera	OrthoDB 10v1	98.1	2.2	0.5	1.4	95.9	9	6	4	11	2	1	3	17	3	56
Anopheles albimanus		AnoAlb	Diptera	Diptera	OrthoDB 10v1	93.8	0.7	0.6	5.6	93.1	7	1	4	10	2	1	2	17	3	47
Anopheles atroparvus		AnoAtr	Diptera	Diptera	OrthoDB 10v1	93.2	1	1.3	5.5	92.2	9	1	4	12	2	1	3	18	3	53
Anopheles christyi		AnoChr	Diptera	Diptera	OrthoDB 10v1	90.9	0.5	0.8	8.3	90.4	9		3	12	1	1	3	14	3	46
Anopheles culicifacies		AnoCul	Diptera	Diptera	OrthoDB 10v1	96.2	1.8	1.7	2.1	94.4	9	1	4	16	2	1	3	13	3	52
Anopheles darlingi		AnoDar	Diptera	Diptera	OrthoDB 10v1	92.4	0.8	0.8	6.8	91.6	9	1	4	13	2	1	2	17	3	52
Anopheles dirus		AnoDir	Diptera	Diptera	OrthoDB 10v1	93.3	0.4	1.8	4.9	92.9	7	1	4	8	2	1	3	7	2	35
Anopheles epiroticus		AnoEpi	Diptera	Diptera	OrthoDB 10v1	95	0.9	1.4	3.6	94.1	7	1	4	13	2	1	3	14	3	48
Anopheles farauti		AnoFar	Diptera	Diptera	OrthoDB 10v1	94.8	0.6	0.9	4.3	94.2	8	1	4	11	2	1	3	18	3	51
Anopheles funestus	African malaria mosquito	AnoFun	Diptera	Diptera	OrthoDB 10v1	94.9	0.9	0.9	4.2	94	9	1	4	14	2	1	3	19	3	56
Anopheles gambiae		AnoGam	Diptera	Diptera	Uniprot	99.1	2.5	0.1	0.8	96.6	9	1	4	15	2	1	3	18	3	56
Anoplophora glabripennis	Asian longhorned beetle	AnoGla	Coleoptera	Coleoptera	OrthoDB 10v1	98.3	1.4	0.5	1.2	96.9	8	2	4	33	2	1	3	13	3	69
Anopheles maculatus		AnoMac	Diptera	Diptera	OrthoDB 10v1	69.3	0.1	10.6	20.1	69.2
Anopheles minimus		AnoMin	Diptera	Diptera	OrthoDB 10v1	96.2	0.6	0.7	3.1	95.6	7	1	4	8	2	1	3	14	3	43
Anopheles sinensis		AnoSin	Diptera	Diptera	OrthoDB 10v1	87.8	0.6	1.9	10.3	87.2	9	1	2	10	2		3	17	2	46
Anopheles stephensi	Asian malaria mosquito	AnoSte	Diptera	Diptera	OrthoDB 10v1	95.9	1.6	1	3.1	94.3	7	1	4	13	2	1	3	13	3	47
Aphis glycines	soybean aphid	AphGly	Hemiptera	Hemiptera	OrthoDB 10v1	90	9.7	2.4	7.6	80.3	8	3	3	19	3		5	19	11	71
Apis dorsata		ApiDor	Hymenoptera	Hymenoptera	Insectbase	97.6	2.2	0.6	1.8	95.4	4	1	5	8	2	1	3	16	4	44
Apis florea		ApiFlo	Hymenoptera	Hymenoptera	Insectbase	98.7	1.5	0.9	0.4	97.2	5	2	6	11	2	1	4	15	3	49
Apis mellifera	western honey bee	ApiMel	Hymenoptera	Hymenoptera	OrthoDB 10v1	96.9	0.4	0.5	2.6	96.5	3	1	7	10	2	1	4	13	3	44
Athalia rosae	coleseed sawfly	AthRos	Hymenoptera	Hymenoptera	OrthoDB 10v1	98.7	0	0	1.3	98.7	5	2	4	14	2	1	3	15	3	49
Atta cephalotes	Leaf Cutter ant	AttCep	Hymenoptera	Hymenoptera	i5K	92.4	0.6	5.1	2.5	91.8	5	2	4	13	2	1	3	13	3	46
Atta colombica		AttCol	Hymenoptera	Hymenoptera	OrthoDB 10v1	98.2	0.6	0.6	1.2	97.6	5	1	4	13	2	1	3	14	5	48
Bactrocera dorsalis		BacDor	Diptera	Diptera	i5k	70.6	1.4	2.7	26.7	69.2
Bactrocera latifrons	Solanum fruit fly	BacLat	Diptera	Diptera	OrthoDB 10v1	98.3	0.1	0.3	1.4	98.2	6	3	4	9	3	1	3	14	3	46
Bactrocera oleae	olive fruit fly	BacOle	Diptera	Diptera	OrthoDB 10v1	97.4	0.5	0.5	2.1	96.9	7	4	4	9	2	1	3	15	3	48
Belgica antarctica		BelAnt	Diptera	Diptera	OrthoDB 10v1	85.3	0.7	3.4	11.3	84.6	7		4	12	2	1	3	17	6	52
Bemisia tabaci	white fly	BemTab	Hemiptera	Hemiptera	OrthoDB 10v1	96.9	1.8	0.3	2.8	95.1	5		4	6	2	1	3	17	10	48
Bicyclus anynana		BicAny	Lepidoptera	Lepidoptera	Lepbase	58.1	1	14	27.9	57.1
Blattella germanica	German cockroach	BlaGer	Blattodea	Blattodea	OrthoDB 10v1	73.6	2.2	22.3	4.1	71.4
Bombus impatiens	common eastern bumble bee	BomImp	Hymenoptera	Hymenoptera	OrthoDB 10v1	99.6	0.3	0.1	0.3	99.3	9	6	10	8	2	1	7	15	5	63
Bombyx mori	domestic silkworm	BomMor	Lepidoptera	Lepidoptera	OrthoDB 10v1	96.9	1.3	0.8	2.3	95.6	7	5	4	12	2	1	3	17	3	54
Bombus terrestris		BomTer	Hymenoptera	Hymenoptera	Insectbase	99.3	1.2	0.3	0.4	98.1	3	1	4	11	2	1	3	14	3	42
Calycopis cecrops		CalCec	Lepidoptera	Lepidoptera	Lepbase	85.2	0.5	6	8.8	84.7	4	4	3	18	1	1	3	16	3	53
Calopteryx splendens	banded demoiselle	CalSpl	Odonata	Odonata	OrthoDB 10v1	89.1	0.3	8.5	2.4	88.8	6	4	4	13	1	1	3	10	4	46
Campodea augens		CamAug	Diplura	Diplura	OrthoDB 10v1	81.7	3.1	10.7	7.6	78.6
Camponotus floridanus	Florida carpenter ant	CamFlo	Hymenoptera	Hymenoptera	OrthoDB 10v1	97.8	0.4	0.9	1.3	97.4	5	1	4	11	2	1	3	13	3	43
Cardiocondyla obscurior		CarObs	Hymenoptera	Hymenoptera	OrthoDB 10v1	96.4	2.2	1.6	2	94.2	4	1	4	9	2	1	3	11	4	39
Catajapyx aquilonaris	i5k	CatAqu	Diplura	Diplura	OrthoDB 10v1	87.6	2.1	6.8	5.6	85.5	14	5	4	17	3	1	3	5	3	55
Centruroides sculpturatus	Arizona bark scorpion	CenScu	Scorpiones	Arachnida	OrthoDB 10v1	92.9	2.8	4.1	3	90.1	17	3	8	85	2	1	3	9	1	129
Cephus cinctus	wheat stem sawfly	CepCin	Hymenoptera	Hymenoptera	OrthoDB 10v1	98.4	0.4	0.4	1.2	98	4	5	4	11	2	1	4	15	3	49
Ceratina calcarata		CerCal	Hymenoptera	Hymenoptera	OrthoDB 10v1	96.4	2	1.3	2.3	94.4	3	1	4	8	2	1	3	14	3	39
Ceratitis capitata	Mediterranean fruit fly	CerCap	Diptera	Diptera	OrthoDB 10v1	97.9	0.4	0.1	2	97.5	6	3	4	9	2	1	3	13	3	44
Ceratosolensolmsi marchali		CerMar	Hymenoptera	Hymenoptera	OrthoDB 10v1	96.4	0.2	0.7	2.9	96.2	3	2	5	13	2	1	3	12	3	44
Chilo suppressalis	striped riceborer	ChiSup	Lepidoptera	Lepidoptera	OrthoDB 10v1	50.3	0.4	19.8	29.9	49.9
Cimex lectularius	bed bug	CimLec	Hemiptera	Hemiptera	OrthoDB 10v1	96.1	1.7	0.4	3.5	94.4	10	5	11	10	2	2	5	18	14	77
Clitarchus hookeri		CliHoo	Phasmatodea	Phasmatodea	i5k	55.1	0.6	11.1	33.8	54.5
Clunio marinus		CluMar	Diptera	Diptera	OrthoDB 10v1	89.9	0.9	1	9.1	89	5	1	4	14	2	1	3	12	5	47
Copidosoma floridanum		CopFlo	Hymenoptera	Hymenoptera	OrthoDB 10v1	97.6	1.3	1.3	1.1	96.3	4		3	22	2	1	3	12	3	50
Culex quinquefasciatus	Southern house mosquito	CulQui	Diptera	Diptera	OrthoDB 10v1	93.7	5.3	2.2	4.1	88.4	10	1	4	16	2	1	3	25	3	65
Cyphomyrmex costatus		CypCos	Hymenoptera	Hymenoptera	OrthoDB 10v1	98.4	1.4	0.8	0.8	97	6	1	5	13	2	1	3	14	7	52
Daktulosphaira vitifoliae	Grape phylloxera	DakVit	Hemiptera	Hemiptera	BIPAA	92.4	2.7	1	6.6	89.7	4	2	5	8	3	1	3	23	21	70
Danaus plexippus	monarch butterfly	DanPle	Lepidoptera	Lepidoptera	OrthoDB 10v1	97	1.3	2.5	0.5	95.7	7	9	4	13	2	1	3	16	3	58
Daphnia magna		DapMag	Cladocera	Crustacea	OrthoDB 10v1	98.8	9	0.2	1	89.8	4	5	4	14	3	1	8	26	23	88
Daphnia pulex		DapPul	Cladocera	Crustacea	OrthoDB 10v1	94.7	2.4	1.6	3.7	92.3	4	2	5	8	3	1	4	24	16	67
Dendroctonus ponderosae	mountain pine beetle	DenPon	Coleoptera	Coleoptera	OrthoDB 10v1	96.7	3.5	0.5	2.8	93.2	5	4	5	27	2	1	3	23	4	74
Diachasma alloeum		DiaAll	Hymenoptera	Hymenoptera	OrthoDB 10v1	98.5	0.5	0.3	1.2	98	5	3	4	17	2	1	3	15	3	53
Diaphorina citri	Asian citrus psyllid	DiaCit	Hemiptera	Hemiptera	OrthoDB 10v1	75.2	6.2	12.2	12.6	69
Dinoponera quadriceps		DinQua	Hymenoptera	Hymenoptera	OrthoDB 10v1	98.1	0.9	0.6	1.3	97.2	4	1	4	11	2	1	3	13	3	42
Diuraphis noxia	Russian wheat aphid	DiuNox	Hemiptera	Hemiptera	OrthoDB 10v1	88.1	2.7	4.9	7	85.4	3	2	4	16	2	1	3	21	10	62
Drosophila ananassae		DroAna	Diptera	Diptera	OrthoDB 10v1	98.9	1.4	0.5	0.6	97.5	10	4	4	14	2	1	3	15	3	56
Drosophila biarmipes		DroBia	Diptera	Diptera	OrthoDB 10v1	98.8	1.4	0.3	0.9	97.4	11	5	4	16	2	1	3	15	3	60
Drosophila bipectinata		DroBip	Diptera	Diptera	OrthoDB 10v1	98.5	2.2	0.5	1	96.3	14	6	13	17	1	1	6	16	3	77
Drosophila busckii		DroBus	Diptera	Diptera	OrthoDB 10v1	97.5	3	0.6	1.9	94.5	8	4	4	15	2	1	3	18	3	58
Drosophila elegans		DroEle	Diptera	Diptera	OrthoDB 10v1	98.8	1.4	0.2	1	97.4	21	5	18	13	3	1	10	16	6	93
Drosophila erecta		DroEre	Diptera	Diptera	OrthoDB 10v1	99.1	1.2	0.2	0.7	97.9	10	4	4	14	2	1	3	15	3	56
Drosophila eugracilis		DroEug	Diptera	Diptera	OrthoDB 10v1	98.8	1.6	0.3	0.9	97.2	16	5	13	15	3	1	7	15	6	81
Drosophila ficusphila		DroFic	Diptera	Diptera	OrthoDB 10v1	98.5	1.6	0.5	1	96.9	16	5	8	14	2	1	6	16	3	71
Drosophila grimshawi		DroGri	Diptera	Diptera	OrthoDB 10v1	99.1	3.4	0.3	0.6	95.7	7	4	4	16	2	1	3	15	3	55
Drosophila hydei		DroHyd	Diptera	Diptera	OrthoDB 10v1	98.6	1.6	0.4	1	97	8	4	4	13	1	1	3	16	4	54
Drosophila melanogaster	vinegar fly	DroMel	Diptera	Diptera	Flybase	99.3	1.4	0.2	0.5	97.9	10	4	4	14	2	1	3	15	3	56
Drosophila mojavensis		DroMoj	Diptera	Diptera	OrthoDB 10v1	99	1.7	0.3	0.7	97.3	7	4	4	13	2	1	3	14	3	51
Drosophila obscura		DroObs	Diptera	Diptera	OrthoDB 10v1	98.5	2.6	0.5	1	95.9	19	7	19	12	2	1	10	18	3	91
Drosophila pseudoobscura		DroPse	Diptera	Diptera	OrthoDB 10v1	97.8	2.9	0.6	1.6	94.9	10	4	4	10	1	1	3	15	3	51
Drosophila rhopaloa		DroRho	Diptera	Diptera	OrthoDB 10v1	98.5	2.7	0.5	1	95.8	11	3	4	15	3	1	4	14	4	59
Drosophila serrata		DroSer	Diptera	Diptera	OrthoDB 10v1	98.8	3.5	0.4	0.8	95.3	11	4	5	13	4	1	3	15	4	60
Drosophila takahashii		DroTak	Diptera	Diptera	OrthoDB 10v1	98.8	1.7	0.2	1	97.1	13	4	6	19	2	1	4	15	3	67
Drosophila virilis		DroVir	Diptera	Diptera	OrthoDB 10v1	99.1	1.8	0.4	0.5	97.3	7	5	4	11	2	1	3	15	3	51
Drosophila willistoni		DroWil	Diptera	Diptera	OrthoDB 10v1	99	2.5	0.2	0.8	96.5	7	4	4	14	2	1	3	18	3	56
Drosophila yakuba		DroYak	Diptera	Diptera	OrthoDB 10v1	98.9	2.7	0.3	0.8	96.2	10	4	4	14	2	1	4	15	3	57
Dufourea novaeangliae	pickerel bee	DufNov	Hymenoptera	Hymenoptera	OrthoDB 10v1	98.9	0.1	0.3	0.8	98.8	3	1	4	10	2	1	3	13	3	40
Ephemera danica	Green drake mayfly	EphDan	Ephemeroptera	Ephemeroptera	OrthoDB 10v1	89.6	1.2	7	3.4	88.4	21	11	24	11	3	1	13	17	5	106
Eufriesea mexicana		EufMex	Hymenoptera	Hymenoptera	OrthoDB 10v1	98.1	0.6	0.5	1.4	97.5	4	1	4	8	2	1	4	13	3	40
Euglossa dilemma	green orchid bee	EugDil	Hymenoptera	Hymenoptera	OrthoDB 10v1	88.8	0.1	6.5	4.7	88.7	3	1	4	8	2	1	3	11	1	34
Eurytemora affinis		EurAff	Calanoida	Crustacea	OrthoDB 10v1	88.5	1.8	4.5	7	86.7	4	4	3	15	2	1	3	9	2	43
Euroglyphus maynei	house dust mite	EurMay	Sarcoptiformes	Arachnida	OrthoDB 10v1	54.8	0.1	20.9	24.3	54.7
Folsomia candida		FolCan	Collembola	Collembola	OrthoDB 10v1	94.3	2.1	0.7	5	92.2	16	4	9	35	3	1	3	10	51	132
Fopius arisanus		FopAri	Hymenoptera	Hymenoptera	OrthoDB 10v1	95.9	0.4	0.7	3.4	95.5	6	1	4	11	2	1	3	13	3	44
Frankliniella occidentalis	western flower thrips	FraOcc	Thysanoptera	Thysanoptera	OrthoDB 10v1	98	1	1	1	97	14	11	17	15	2	1	11	15	9	95
Galleria mellonella	Greater Wax Moth	GalMel	Lepidoptera	Lepidoptera	Lepbase	91.5	0.7	4.6	3.9	90.8	3	7	2	11	1	1	3	17	3	48
Galendromus occidentalis	Western Predatory Mite	GalOcc	Mesostigmata	Arachnida	OrthoDB 10v1	94.8	2.8	0.4	4.8	92	8	1	4	18	4	1	3	2	6	47
Galloisiana yuasai		GalYua	Grylloblattodea	Grylloblattodea	OrthoDB 10v1	72.3	9.3	15.5	12.2	63
Gerris buenoi	water strider	GerBue	Hemiptera	Hemiptera	OrthoDB 10v1	76.8	0.8	15.8	7.4	76
Glossina austeni		GloAus	Diptera	Diptera	OrthoDB 10v1	94.4	3	0.6	5	91.4	6	4	6	7	2	1	3	16	2	47
Glossina brevipalpis		GloBre	Diptera	Diptera	OrthoDB 10v1	86	3	1.5	12.5	83	7	2	3	9	2	1	3	15	1	43
Glossina fuscipes	tsetse fly	GloFus	Diptera	Diptera	i5k	89.7	2.8	1.3	9	86.9	8	6	7	10	2	1	5	16	3	58
Glossina morsitans		GloMor	Diptera	Diptera	OrthoDB 10v1	89.9	3.5	2.7	7.4	86.4	8	3	4	6	2	1	3	15	2	44
Glossina palpalis		GloPal	Diptera	Diptera	OrthoDB 10v1	88.5	2.7	1	10.5	85.8	7	3	8	9	2	1	3	12	2	47
Habropoda laboriosa		HabLab	Hymenoptera	Hymenoptera	OrthoDB 10v1	98.6	0.1	0.3	1.1	98.5	3	1	4	8	2	1	3	13	3	38
Halyomorpha halys	brown marmorated stink bug	HalHal	Hemiptera	Hemiptera	OrthoDB 10v1	97.5	1.5	0.4	2.1	96	7	15	4	20	2	1	3	20	17	89
Harpegnathos saltator	Jerdon's jumping ant	HarSal	Hymenoptera	Hymenoptera	OrthoDB 10v1	98.6	1.8	0.4	1	96.8	5	1	4	10	2	1	3	13	3	42
Helicoverpa armigera	cotton bollworm	HelArm	Lepidoptera	Lepidoptera	NCBI	97.2	0.8	1.2	1.6	96.4	7	7	4	11	2	1	3	16	3	54
Heliconiuserato lativitta	red postman butterfly	HelLat	Lepidoptera	Lepidoptera	OrthoDB 10v1	66.5	0.9	13.6	19.9	65.6
Heliconius melpomene	postman butterfly	HelMel	Lepidoptera	Lepidoptera	OrthoDB 10v1	95.5	0.7	2.3	2.2	94.8	8	4	4	17	2	1	3	15	3	57
Heliothis virescens		HelVir	Lepidoptera	Lepidoptera	i5k	86.9	0.5	3.1	10	86.4	9	9	3	11	2	1	3	9	3	50
Helicoverpa zea	Corn earworm	HelZea	Lepidoptera	Lepidoptera	CSIRO	89.6	0.6	4	6.4	89	7	7	3	11	1	1	3	16	3	52
Holacanthella duospinosa		HolDuo	Poduromorpha	Poduromorpha	i5k	69.2	1.6	6	24.8	67.6
Homo sapiens	HUMAN	HomSap			UNIprot	100	2.7	0	0	97.3	12	4	5	12	4	1	3	5		46
Homalodisca vitripennis	glassy winged sharpshooter	HomVit	Hemiptera	Hemiptera	OrthoDB 10v1	62.8	2.1	28.4	8.8	60.7
Hyalella azteca		HyaAzt	Amphipoda	Crustacea	OrthoDB 10v1	91.3	1.9	2.1	6.6	89.4	21	6	15	10	3	1	6	8	3	73
Ixodes scapularis	deer tick	IxoSca	Ixodida	Arachnida	OrthoDB 10v1	78.3	0.9	12.7	9	77.4
Ladona fulva	scarce chaser	LadFul	Odonata	Odonata	OrthoDB 10v1	85.9	0.5	11.4	2.7	85.4	7	4	4	12	2	1	3	9	2	44
Lasioglossum albipes		LasAlb	Hymenoptera	Hymenoptera	OrthoDB 10v1	97	2.2	1.3	1.7	94.8	3	1	4	13	3	1	3	14	3	45
Lasius niger	black garden ant	LasNig	Hymenoptera	Hymenoptera	OrthoDB 10v1	75.8	0.3	8	16.2	75.5
Leptinotarsa decemlineata	Colorado potato beetle	LepDec	Coleoptera	Coleoptera	OrthoDB 10v1	93.3	1.7	3.4	3.3	91.6	4	3	4	55	2	1	4	11	4	88
Leptotrombidium deliense	scrub typhus mite	LepDel	Trombidiformes	Arachnida	i5k	79.6	0.6	6.8	13.6	79
Lepeophtheirus salmonis	salmon louse	LepSal	Siphonostomatoida	Siphonostomatoida	OrthoDB 10v1	79.3	1	3.5	17.2	78.3
Lerema accius		LerAcc	Lepidoptera	Lepidoptera	Lepbase	88.7	0.3	5.6	5.7	88.4	7	6	4	10	2	1	3	14	3	50
Limnephilus lunatus		LimLun	Trichoptera	Trichoptera	OrthoDB 10v1	39.5	0.2	27	33.5	39.3
Limulus polyphemus	Atlantic horseshoe crab	LimPol	Xiphosura	Xiphosura	OrthoDB 10v1	92.4	6.4	4.7	2.9	86	9	3	4	13	3	1	3	13		49
Linepithema humile	Argentine ant	LinHum	Hymenoptera	Hymenoptera	OrthoDB 10v1	98.4	1.2	0.5	1.1	97.2	4	1	4	9	2	1	3	13	6	43
Locusta migratoria	migratory locust	LocMig	Orthoptera	Orthoptera	OrthoDB 10v1	76.8	4.1	13.7	9.5	72.7
Lucilia cuprina	Australian sheep blowfly	LucCup	Diptera	Diptera	OrthoDB 10v1	98.9	0.5	0.3	0.8	98.4	10	7	10	13	3	1	7	18	7	76
Lutzomyia longipalpis	sandfly	LutLon	Diptera	Diptera	OrthoDB 10v1	75.6	3.6	4.4	20	72
Macrocentrus cingulum		MacCin	Hymenoptera	Hymenoptera	OrthoDB 10v1	86.2	1.2	1.6	12.2	85	8	1	4	17	2	1	3	12	3	51
Manduca sexta	tobacco hornworm	ManSex	Lepidoptera	Lepidoptera	OrthoDB 10v1	91.4	2.9	3.2	5.4	88.5	7	5	4	12	1	1	4	16	2	52
Mayetiola destructor	Hessian fly	MayDes	Diptera	Diptera	OrthoDB 10v1	91.3	2	2.5	6.2	89.3	4	2	3	8	2	1	3	12	3	38
Medauroidea extradentata	Stick bug	MedExt	Phasmatodea	Phasmatodea	i5k	44.1	0.5	37.7	18.2	43.6
Megachile rotundata	alfalfa leafcutting bee	MegRot	Hymenoptera	Hymenoptera	OrthoDB 10v1	96	0.3	0.9	3.1	95.7	3	1	4	9	2	1	3	15	3	41
Melitaea cinxia	Glanville fritillary	MelCin	Lepidoptera	Lepidoptera	OrthoDB 10v1	62.1	0.2	17.8	20.1	61.9
Melipona quadrifasciata		MelQua	Hymenoptera	Hymenoptera	OrthoDB 10v1	96	0.7	3.1	0.9	95.3	3	1	4	9	2	1	3	15	3	41
Mengenilla moldrzyki	i5k	MenMol	Strepsiptera	Strepsiptera	OrthoDB 10v1	60.1	0.5	22.1	17.8	59.6
Microplitis demolitor		MicDem	Hymenoptera	Hymenoptera	OrthoDB 10v1	98.5	1.3	0.4	1.1	97.2	4	2	3	17	2	1	3	15	3	50
Monomorium pharaonis	pharaoh ant	MonPha	Hymenoptera	Hymenoptera	OrthoDB 10v1	97.5	0.3	0.9	1.6	97.2	7	3	9	16	2	1	5	16	4	63
Musca domestica	house fly	MusDom	Diptera	Diptera	OrthoDB 10v1	99.3	1.8	0.3	0.4	97.5	6	4	5	14	2	1	3	18	3	56
Myzus cerasi	Black Cherry Aphid	MyzCer	Hemiptera	Hemiptera	OrthoDB 10v1	84.8	2.6	5.2	10	82.2	7	2	4	16	2	1	5	18	7	62
Myzus persicae	green peach aphid	MyzPer	Hemiptera	Hemiptera	OrthoDB 10v1	94.9	3.5	1.3	3.8	91.4	3	2	4	21	2	1	3	19	12	67
Nasonia vitripennis	jewel wasp	NasVit	Hymenoptera	Hymenoptera	OrthoDB 10v1	96.8	1.6	0.8	2.4	95.2	5	1	3	22	2	1	3	13	3	53
Neodiprion lecontei	red pine sawfly	NeoLec	Hymenoptera	Hymenoptera	OrthoDB 10v1	99.1	0.4	0	0.9	98.7	4	3	4	24	2	1	3	12	3	56
Nezara viridula	southern green stink bug	NezVir	Hemiptera	Hemiptera	Denecke et. al 2020	94.7	7.8	1.8	3.5	86.9	5	14	7	18	2	2	4	22	14	88
Nicrophorus vespilloides		NicVes	Coleoptera	Coleoptera	OrthoDB 10v1	98.7	1.5	0.2	1.1	97.2	3	2	4	14	2	1	3	12	3	44
Nilaparvata lugens	brown planthopper	NilLug	Hemiptera	Hemiptera	OrthoDB 10v1	94.8	10.5	2.1	3.1	84.3	8	3	6	11	2	1	3	18	11	63
Nylanderia fulva		NylFul	Hymenoptera	Hymenoptera	i5k	97	1.4	0.5	2.5	95.6	5	1	5	11	2	2	3	16	3	48
Oncopeltus fasciatus	large milkweed bug	OncFas	Hemiptera	Hemiptera	OrthoDB 10v1	73	0.9	21.7	5.3	72.1
Onthophagus taurus	horned dung beetle	OntTau	Coleoptera	Coleoptera	OrthoDB 10v1	99	1.6	0.1	0.9	97.4	12	4	4	14	2	1	3	19	5	64
Ooceraea biroi	clonal raider ant	OocBir	Hymenoptera	Hymenoptera	OrthoDB 10v1	98.2	1	0.7	1.1	97.2	4	1	4	9	2	1	3	15	3	42
Operophtera brumata	winter moth	OpeBru	Lepidoptera	Lepidoptera	OrthoDB 10v1	69.9	1.5	17.8	12.3	68.4
Orchesella cincta		OrcCin	Collembola	Collembola	OrthoDB 10v1	81	6.2	3.4	15.6	74.8
Orussus abietinus		OruAbi	Hymenoptera	Hymenoptera	OrthoDB 10v1	97.2	0.3	0.4	2.4	96.9	4	1	2	8	2	1	3	12	3	36
Oryctes borbonicus	i5k	OryBor	Coleoptera	Coleoptera	OrthoDB 10v1	59.7	0.8	10.3	30	58.9
Ostrinia furnacalis		OstFur	Lepidoptera	Lepidoptera	Lepbase	98.2	1	1	0.8	97.2	10	5	5	12	2	1	4	17	3	59
Pachypsylla venusta	hackberry petiole gall psyllid	PacVen	Hemiptera	Hemiptera	OrthoDB 10v1	52.8	0.6	25.3	21.9	52.2
Papilio glaucus	eastern tiger swallowtail	PapGla	Lepidoptera	Lepidoptera	OrthoDB 10v1	89	0.8	5	6	88.2	7	5	3	10	1	1	1	12	1	41
Papilio polytes	common Mormon	PapPol	Lepidoptera	Lepidoptera	OrthoDB 10v1	94	0.3	1.7	4.3	93.7	7	6	4	10	2	1	3	16	3	52
Papilio xuthus	Asian swallowtail	PapXut	Lepidoptera	Lepidoptera	OrthoDB 10v1	97.8	0.7	0.2	2	97.1	6	9	16	11	2	4	6	26	3	83
Parhyale hawaiensis	amphipods	ParHaw	Amphipoda	Crustacea	Pavlopoulos	92.9	2.4	0.8	6.3	90.5	4	2	4	12	3	1	3	7	1	37
Parasteatoda tepidariorum	common house spider	ParTep	Araneae	Arachnida	OrthoDB 10v1	96.2	2.5	1	2.8	93.7	10	9	4	15	4	1	3	7	1	54
Pediculus humanus		PedHum	Phthiraptera	Phthiraptera	OrthoDB 10v1	95.3	0.1	2.6	2.1	95.2	2	4	3	5	2	1	3	12	5	37
Phlebotomus papatasi	sandfly	PhlPap	Diptera	Diptera	OrthoDB 10v1	69.6	2.3	11	19.4	67.3
Phoebis sennae		PhoSen	Lepidoptera	Lepidoptera	i5k	90.7	1.6	3.6	5.7	89.1	5	6	3	12	2	1	3	13	3	48
Pieris rapae	cabbage white	PieRap	Lepidoptera	Lepidoptera	OrthoDB 10v1	98.3	0.4	0.3	1.4	97.9	5	5	4	11	2	1	3	16	3	50
Plutella xylostella	diamondback moth	PluXyl	Lepidoptera	Lepidoptera	OrthoDB 10v1	90.2	14.7	2.4	7.4	75.5
Pogonomyrmex barbatus	red harvester ant	PogBar	Hymenoptera	Hymenoptera	OrthoDB 10v1	97.4	0.3	1.5	1.1	97.1	4	1	4	10	2	1	3	15	3	43
Polistes canadensis	neotropical red paper wasp	PolCan	Hymenoptera	Hymenoptera	OrthoDB 10v1	99	0.8	0.1	0.9	98.2	3	1	4	8	2	1	3	13	3	38
Polypedilum nubifer		PolNub	Diptera	Diptera	OrthoDB 10v1	95.6	1.4	2	2.4	94.2	8	1	4	17	2	1	3	14	15	65
Polypedilum vanderplanki	sleeping chironomid	PolVan	Diptera	Diptera	OrthoDB 10v1	95.5	1.7	2.4	2.1	93.8	10	1	6	18	2	1	3	18	22	81
Pseudomyrmex gracilis	Elongate twig ant	PseGra	Hymenoptera	Hymenoptera	OrthoDB 10v1	98	0.8	0.4	1.6	97.2	4	1	4	10	2	1	3	13	3	41
Rhagoletis zephyria	snowberry fruit fly	RhaZep	Diptera	Diptera	OrthoDB 10v1	97.2	26.8	1.4	1.4	70.4
Rhopalosiphum padi	Birdcherry aphid	RhoPad	Hemiptera	Hemiptera	OrthoDB 10v1	94.7	3.6	1.7	3.6	91.1	5	2	4	18	2	1	3	19	12	66
Rhodnius prolixus		RhoPro	Hemiptera	Hemiptera	OrthoDB 10v1	86.3	0.9	5.6	8.1	85.4	3	3	6	9	2	1	3	13	9	49
Sarcoptes scabiei	itch mite	SarSca	Sarcoptiformes	Arachnida	OrthoDB 10v1	71	0.2	7.8	21.2	70.8
Solenopsis invicta	red fire ant	SolInv	Hymenoptera	Hymenoptera	OrthoDB 10v1	96.1	1	2.6	1.3	95.1	5	1	4	12	2	1	3	16	10	54
Spodoptera frugiperda	Fall armyworm	SpoFru	Lepidoptera	Lepidoptera	https://www.biorxiv.org/content/10.1101/671560v4	95	0.8	0.3	4.7	94.2	11	7	4	14	2	1	3	20	5	67
Spodoptera litura	tobacco cutworm	SpoLit	Lepidoptera	Lepidoptera	OrthoDB 10v1	98.1	1	0.4	1.5	97.1	12	10	29	12	2	1	9	16	5	96
Stegodyphus mimosarum	African social velvet spider	SteMim	Araneae	Arachnida	OrthoDB 10v1	81.9	1.3	12.5	5.6	80.6	8	7	2	10	2	1	3	5	1	39
Stomoxys calcitrans	stable fly	StoCal	Diptera	Diptera	OrthoDB 10v1	98.6	0.7	0.5	0.9	97.9	4	5	4	12	2	1	3	23	3	57
Strigamia maritima		StrMar	Geophilomorpha	Geophilomorpha	OrthoDB 10v1	90.2	3.4	2	7.8	86.8	9	7	4	17	3		3	6	16	65
Tetranychus urticae	two spotted spider mite	TetUrt	Trombidiformes	Arachnida	OrthoDB 10v1	82.3	5.5	3	14.7	76.8	9	2	2	39	2	1	3	23	22	103
Tigriopus californicus		TigCal	Harpacticoida	Crustacea	OrthoDB 10v1	86.3	1.4	4.1	9.6	84.9	5	1	4	17	3	1	3	6	4	44
Tigriopus japonicus	copepod	TigJap	Harpacticoida	Crustacea	Jeong 2020	86	0.8	2.5	11.5	85.2	5	1	4	15	3	1	3	7	4	43
Trachymyrmex septentrionalis		TraSep	Hymenoptera	Hymenoptera	OrthoDB 10v1	98.3	0.5	0.1	1.6	97.8	4	1	4	14	2	1	3	15	6	50
Tribolium castaneum	red flour beetle	TriCas	Coleoptera	Coleoptera	OrthoDB 10v1	97.9	0.5	0.9	1.2	97.4	9	2	4	30	2	1	3	14	3	68
Trichoplusia ni	Cabbage looper	TriNix	Lepidoptera	Lepidoptera	NCBI	84.6	5.5	3.9	11.5	79.1
Trichogramma pretiosum		TriPre	Hymenoptera	Hymenoptera	OrthoDB 10v1	97.9	4.2	0	2.1	93.7	7		3	18	2	1	3	14	3	51
Tropilaelaps mercedesae		TroMer	Mesostigmata	Arachnida	OrthoDB 10v1	81.8	1.2	6.6	11.6	80.6	10	1	3	15	3	1	3	2	1	39
Varroa destructor		VarDes	Mesostigmata	Arachnida	i5k	94.6	1.5	0.8	4.6	93.1	13	1	4	11	3	1	3	2	1	39
Varroa jacobsoni		VarJac	Mesostigmata	Arachnida	OrthoDB 10v1	93.5	1.4	0.6	5.9	92.1	16	3	6	11	3	1	3	2	1	46
Vollenhovia emeryi		VolEme	Hymenoptera	Hymenoptera	OrthoDB 10v1	99	0.9	0.3	0.7	98.1	5	1	6	14	2	1	3	13	10	55
Wasmannia auropunctata	electric ant	WasAur	Hymenoptera	Hymenoptera	OrthoDB 10v1	98.3	0.7	0.7	1	97.6	5	1	4	21	2	1	3	16	3	56
Zeugodacus cucurbitae	melon fly	ZeuCuc	Diptera	Diptera	OrthoDB 10v1	96.7	0.2	0.1	3.2	96.5	7	3	4	10	2	1	3	14	3	47
Zootermopsis nevadensis		ZooNev	Blattodea	Blattodea	OrthoDB 10v1	97.5	0.2	0.5	2	97.3	4	4	4	11	2	1	3	15	3	47
