# Supplementary material for: Comparative and functional genomics of the ABC transporter superfamily across arthropods
Source: BMC Genomics. 2021 Jul 19;22:553. doi: 10.1186/s12864-021-07861-2 (PMC8290562; doi:10.1186/s12864-021-07861-2)
Supplement: Supplementary file 7 — Additional file 7: Table S2. Species level phylogenies used in CAFE were constructed with the species shown in this table. Outgroups are highlighted in yellow. [file 12864_2021_7861_MOESM7_ESM.xlsx]

## Sheet: Good_tree_table
Species Name	Common Name	Abbreviation	Order	Tree
Acyrthosiphon_pisum	pea aphid	AcyPis	Hemiptera	Hemimetabola	OUTGROUPS
Aphis_glycines	soybean aphid	AphGly	Hemiptera	Hemimetabola
Bemisia_tabaci	white fly	BemTab	Hemiptera	Hemimetabola
Cimex_lectularius	bed bug	CimLec	Hemiptera	Hemimetabola
Daktulosphaira_vitifoliae	Grape phylloxera	DakVit	Hemiptera	Hemimetabola
Diuraphis_noxia	Russian wheat aphid	DiuNox	Hemiptera	Hemimetabola
Halyomorpha_halys	brown marmorated stink bug	HalHal	Hemiptera	Hemimetabola
Myzus_cerasi	Black Cherry Aphid	MyzCer	Hemiptera	Hemimetabola
Myzus_persicae	green peach aphid	MyzPer	Hemiptera	Hemimetabola
Nezara_viridula	southern green stink bug	NezVir	Hemiptera	Hemimetabola
Nilaparvata_lugens	brown planthopper	NilLug	Hemiptera	Hemimetabola
Rhopalosiphum_padi	Birdcherry aphid	RhoPad	Hemiptera	Hemimetabola
Rhodnius_prolixus		RhoPro	Hemiptera	Hemimetabola
Frankliniella_occidentalis	western flower thrips	FraOcc	Thysanoptera	Hemimetabola
Pediculus_humanus		PedHum	Phthiraptera	Hemimetabola
Calopteryx_splendens	banded demoiselle	CalSpl	Odonata	Hemimetabola
Ladona_fulva	scarce chaser	LadFul	Odonata	Hemimetabola
Zootermopsis_nevadensis		ZooNev	Blattodea	Hemimetabola
Drosophila_melanogaster	vinegar fly	DroMel	Diptera	Hemimetabola
Bombyx_mori	domestic silkworm	BomMor	Lepidoptera	Hemimetabola
Apis_mellifera	western honey bee	ApiMel	Hymenoptera	Hemimetabola
Aedes_aegypti	yellow fever mosquito	AedAeg	Diptera	Hemimetabola
Amyelois_transitella	navel orangeworm	AmyTra	Lepidoptera	Lepidoptera
Bombyx_mori	domestic silkworm	BomMor	Lepidoptera	Lepidoptera
Calycopis_cecrops		CalCec	Lepidoptera	Lepidoptera
Danaus_plexippus	monarch butterfly	DanPle	Lepidoptera	Lepidoptera
Galleria_mellonella	Greater Wax Moth	GalMel	Lepidoptera	Lepidoptera
Helicoverpa_armigera	cotton bollworm	HelArm	Lepidoptera	Lepidoptera
Heliconius_melpomene	postman butterfly	HelMel	Lepidoptera	Lepidoptera
Heliothis_virescens		HelVir	Lepidoptera	Lepidoptera
Helicoverpa_zea	Corn earworm	HelZea	Lepidoptera	Lepidoptera
Lerema_accius		LerAcc	Lepidoptera	Lepidoptera
Manduca_sexta	tobacco hornworm	ManSex	Lepidoptera	Lepidoptera
Ostrinia_furnacalis		OstFur	Lepidoptera	Lepidoptera
Papilio_glaucus	eastern tiger swallowtail	PapGla	Lepidoptera	Lepidoptera
Papilio_polytes	common Mormon	PapPol	Lepidoptera	Lepidoptera
Papilio_xuthus	Asian swallowtail	PapXut	Lepidoptera	Lepidoptera
Phoebis_sennae		PhoSen	Lepidoptera	Lepidoptera
Pieris_rapae	cabbage white	PieRap	Lepidoptera	Lepidoptera
Spodoptera_frugiperda	Fall armyworm	SpoFru	Lepidoptera	Lepidoptera
Spodoptera_litura	tobacco cutworm	SpoLit	Lepidoptera	Lepidoptera
Apis_mellifera	western honey bee	ApiMel	Hymenoptera	Lepidoptera
Drosophila_melanogaster	vinegar fly	DroMel	Diptera	Lepidoptera
Aedes_aegypti	yellow fever mosquito	AedAeg	Diptera	Lepidoptera
Myzus_persicae	green peach aphid	MyzPer	Hemiptera	Lepidoptera
Tribolium_castaneum	red flour beetle	TriCas	Coleoptera	Lepidoptera
Aethina_tumida	small hive beetle	AetTum	Coleoptera	Coleoptera
Agrilus_planipennis	emerald ash borer	AgrPla	Coleoptera	Coleoptera
Anoplophora_glabripennis	Asian longhorned beetle	AnoGla	Coleoptera	Coleoptera
Dendroctonus_ponderosae	mountain pine beetle	DenPon	Coleoptera	Coleoptera
Leptinotarsa_decemlineata	Colorado potato beetle	LepDec	Coleoptera	Coleoptera
Nicrophorus_vespilloides		NicVes	Coleoptera	Coleoptera
Onthophagus_taurus	horned dung beetle	OntTau	Coleoptera	Coleoptera
Tribolium_castaneum	red flour beetle	TriCas	Coleoptera	Coleoptera
Aedes_aegypti	yellow fever mosquito	AedAeg	Diptera	Coleoptera
Drosophila_melanogaster	vinegar fly	DroMel	Diptera	Coleoptera
Bombyx_mori	domestic silkworm	BomMor	Lepidoptera	Coleoptera
Danaus_plexippus	monarch butterfly	DanPle	Lepidoptera	Coleoptera
Apis_mellifera	western honey bee	ApiMel	Hymenoptera	Coleoptera
