# Supplementary material for: Comparative and functional genomics of the ABC transporter superfamily across arthropods
Source: BMC Genomics. 2021 Jul 19;22:553. doi: 10.1186/s12864-021-07861-2 (PMC8290562; doi:10.1186/s12864-021-07861-2)
Supplement: Supplementary file 8 — Additional file 8: Table S3. All primers used in the N. viridula RNAi screen are shown. [file 12864_2021_7861_MOESM8_ESM.xlsx]

## Sheet: Sheet1
Gene	Primer Name	Sequence
DN105125_c4_g2	Nv_ds105125a_F	TAATACGACTCACTATAGGGAGAGGGCTCGCATAATGTGTCAG
	Nv_ds105125a_R	TAATACGACTCACTATAGGGAGAGCTGCTAGAAAGAATAATGTTTGGG
	Nv_125_qPCR_F	GGTGATGAAGAGGTGTTTGTAGATG
	Nv_125_qPCR_R	ATGCCGATAAGGTGGGTTTG
DN103018_c14_g1	Nv_ds103018_F	TAATACGACTCACTATAGGGAGATCCTTCACCTGCCAGTTCTTC
	Nv_ds103018_R	TAATACGACTCACTATAGGGAGATCGGGTTGGTTTGATGAGAGG
	Nv_018_qPCR_F	ATGCTTCATCACTCGCTCCT
	Nv_018_qPCR_R	GAGGAAAGTGCTCGAAATGC
DN106026_c1_g3	Nv_ds106026_F	TAATACGACTCACTATAGGGAGACCGTAATGATTCTACTGGGAGC
	Nv_ds106026_R	TAATACGACTCACTATAGGGAGAGGAAGAAGTATAGCCGCAGG
	Nv_026_qPCR_F	CTTGGGATTGTGCATGAAAG
	Nv_026_qPCR_R	CGGGACGTTGTTTGAAATG
DN103936_c2_g1	Nv_ds103936_F	TAATACGACTCACTATAGGGAGATAGGTCCTAGTGGATGTGGC
	Nv_ds103936_R	TAATACGACTCACTATAGGGAGACTATGGCAGAGAACAGGGTCG
	Nv_936_qPCR_F	AGGTGGTTTGGCTTTGATTG
	Nv_936_qPCR_R	CGAAGAAGCATTCCTCGAAC
DN98599_c0_g1	Nv_ds98599_F	TAATACGACTCACTATAGGGAGATAGCAAAGGGTCTACTCCGAC
	Nv_ds98599_R	TAATACGACTCACTATAGGGAGAGGAAGGGAACATTTAGATGCCG
	Nv_599_qPCR_F	GGCTTGACTTTTGGTTTTGG
	Nv_599_qPCR_R	TCGGTATGATGAGGGAAGGA
DN109059_c6_g2	Nv_059_dsRNA_F	TAATACGACTCACTATAGGGAGACCATCTCAGTATTATCACATCTCTCTG
	Nv_059_dsRNA_R	TAATACGACTCACTATAGGGAGACTTGCCCTTCTTCACAATCC
	Nv_059_qPCR_F	ACCCACAAAATGCTGGAAAG
	Nv_059_qPCR_R	GGGAGAATACCCCGTGATTT
DN103365_c0_g1	Nv_365_dsRNA_F	TAATACGACTCACTATAGGGAGATGGCGGAGAACAGAGAAGAG
	Nv_365_dsRNA_R	TAATACGACTCACTATAGGGAGAGGGTCAATGGTGGTGTTTC
	Nv_365_qPCR_F	GGCAAGTCCCCGTTGAAG
	Nv_365_qPCR_R	TGGTGAAATAAAAACAAAATGAAC
Actin	Nv_Actin_F	TAATACGACTCACTATAGGGAGACCATCCAGGCTGTACTCTC
	Nv_Actin_R	TAATACGACTCACTATAGGGAGAACTTCTCGAGGGAGGTGG
18S	Nv_18S_qPCR_F	TCGAGCAGGTATGTTTGACG
	Nv_18S_qPCR_R	TTGCTCTAGCCGTTCGACTT
60RP	Nv_60RP_qPCR_F	CTTGAGGTGTGTTGGTGGTG
	Nv_60RP_qPCR_R	CTTGAGGTGTGTTGGTGGTG
