# Supplementary material for: Comparative and functional genomics of the ABC transporter superfamily across arthropods
Source: BMC Genomics. 2021 Jul 19;22:553. doi: 10.1186/s12864-021-07861-2 (PMC8290562; doi:10.1186/s12864-021-07861-2)
Supplement: Supplementary file 9 — Additional file 9: Table S4. The raw data for Figure S2 is shown, which contains the total number of ABC transporters identified in ABC_scan and the literature for a subset of species. Also included is the source of the literature derived counts. [file 12864_2021_7861_MOESM9_ESM.xlsx]

## Sheet: ABC_benchmark_counts
Species name	Total ABCs from Literature	Total ABCs in this study	Difference	Percent Difference	Order	Citation
Aedes aegypti	53	57	4	7.01754	Diptera	Figuera-Manusr 2020 [24]
Anopheles gambiae	55	56	1	1.78571	Diptera	Pignatelli et. al 2017 [59]
Apis mellifera	43	44	1	2.27273	Hymenoptera	Liu et. al 2011 [61]
Bemisia tabaci	50	48	-2	-4.16667	Hemiptera	Tian et. al 2017 [50]
Bombyx mori	53	54	1	1.85185	Lepidoptera	Xie et. al 2012 [60]
Danaus plexippus	62	58	-4	-6.89655	Lepidoptera	Qi et. al 2016 [23]
Daphnia pulex	64	67	3	4.47761	Cladocera	Sturm et. al 2009 [15]
Heliconius melpomene	62	57	-5	-8.77193	Lepidoptera	Qi et. al 2016 [23]
Helicoverpa armigera	54	55	1	1.81818	Lepidoptera	Jin et. al 2018 [53]
Manduca sexta	51	52	1	1.92308	Lepidoptera	Qi et. al 2016 [23]
Pediculus humanus	36	37	1	2.7027	Phthiraptera	Lee et. al 2010 [62]
Tigriopus japonicus	46	43	-3	-6.97674	Crustacea	Jeong et. al 2020 [63]
