# Supplementary material for: Comparative and functional genomics of the ABC transporter superfamily across arthropods
Source: BMC Genomics. 2021 Jul 19;22:553. doi: 10.1186/s12864-021-07861-2 (PMC8290562; doi:10.1186/s12864-021-07861-2)
Supplement: Supplementary file 10 — Additional file 10: Table S5. All significant outputs of the Kruskal-Wallis analysis measuring the effect of taxonomic group on ABC family size are listed. [file 12864_2021_7861_MOESM10_ESM.xlsx]

## Sheet: kruskal_table
Taxonomic_Classification	Statistical Group	Kruskal test P-value (bonferroni corrected)	ABC Family
Arachnida	a	1.9118e-13	ABC-A
Coleoptera	bcd		ABC-A
Crustacea	cd		ABC-A
Diptera	ab		ABC-A
Hemiptera	cd		ABC-A
Hymenoptera	d		ABC-A
Lepidoptera	bc		ABC-A
Arachnida	bc	1.60467e-11	ABC-BF
Coleoptera	b		ABC-BF
Crustacea	bc		ABC-BF
Diptera	b		ABC-BF
Hemiptera	ab		ABC-BF
Hymenoptera	c		ABC-BF
Lepidoptera	a		ABC-BF
Arachnida	a	0.243057	ABC-BH
Coleoptera	a		ABC-BH
Crustacea	a		ABC-BH
Diptera	a		ABC-BH
Hemiptera	a		ABC-BH
Hymenoptera	a		ABC-BH
Lepidoptera	a		ABC-BH
Arachnida	ab	0.00194603	ABC-C
Coleoptera	a		ABC-C
Crustacea	ab		ABC-C
Diptera	b		ABC-C
Hemiptera	ab		ABC-C
Hymenoptera	b		ABC-C
Lepidoptera	b		ABC-C
Arachnida	a	4.99825e-09	ABC-D
Coleoptera	bc		ABC-D
Crustacea	a		ABC-D
Diptera	bc		ABC-D
Hemiptera	b		ABC-D
Hymenoptera	bc		ABC-D
Lepidoptera	c		ABC-D
Arachnida	ab	0.0780131	ABC-E
Coleoptera	ab		ABC-E
Crustacea	ab		ABC-E
Diptera	b		ABC-E
Hemiptera	a		ABC-E
Hymenoptera	ab		ABC-E
Lepidoptera	ab		ABC-E
Arachnida	a	0.235849	ABC-F
Coleoptera	a		ABC-F
Crustacea	a		ABC-F
Diptera	a		ABC-F
Hemiptera	a		ABC-F
Hymenoptera	a		ABC-F
Lepidoptera	a		ABC-F
Arachnida	c	1.29604e-08	ABC-G
Coleoptera	bc		ABC-G
Crustacea	c		ABC-G
Diptera	b		ABC-G
Hemiptera	a		ABC-G
Hymenoptera	c		ABC-G
Lepidoptera	ab		ABC-G
Arachnida	b	1.52305e-08	ABC-H
Coleoptera	b		ABC-H
Crustacea	b		ABC-H
Diptera	b		ABC-H
Hemiptera	a		ABC-H
Hymenoptera	b		ABC-H
Lepidoptera	b		ABC-H
