# Supplementary material for: Comparative and functional genomics of the ABC transporter superfamily across arthropods
Source: BMC Genomics. 2021 Jul 19;22:553. doi: 10.1186/s12864-021-07861-2 (PMC8290562; doi:10.1186/s12864-021-07861-2)
Supplement: Supplementary file 11 — Additional file 11: Table S6. A transcriptomic analysis of H. armigera midgut, Malpighian tubules and central nervous system was undertaken to examine P-glycoprotein expression in these epithelial tissues. H. armigera genes are listed with their official gene set (OGS) codes, corresponding NCBI accession numbers, and their expression values in each tissue displayed in transcripts per million (TPM). [file 12864_2021_7861_MOESM11_ESM.xlsx]

## Sheet: Sheet1
			Central Nervous System		Midgut		Malpighian Tubules
Gene ID	Gene Name	Transcript length	Average	SE	Average	SE	Average	SE
HaOG200348	HarmABCB1	3474	44.62	6.04	0.24	0.06	131.68	21.73
HaOG200349	HarmABCB2	3297	0.31	0.11	0.15	0.05	31.24	5.12
HaOG200350	HarmABCB3	3963	4.82	0.66	0.55	0.16	761.85	32.08
HaOG200315	HarmABCB5	3975	0.11	0.03	0	0	0.01	0.01
HaOG200336	HarmABCB6	3627	0.09	0.04	0.03	0.01	0.12	0.01
HaOG200306	HarmABCB7	3798	4.07	0.47	89.34	26.97	116.45	4.41
HaOG200319	HarmABCB11	3942	0.02	0.01	0.04	0.02	0.84	0.41
