# Supplementary material for: Comparative and functional genomics of the ABC transporter superfamily across arthropods
Source: BMC Genomics. 2021 Jul 19;22:553. doi: 10.1186/s12864-021-07861-2 (PMC8290562; doi:10.1186/s12864-021-07861-2)
Supplement: Supplementary file 12 — Additional file 12: Table S7. All predicted ABC-H genes in N. viridula are listed along with transcriptomic data derived from [47]. [file 12864_2021_7861_MOESM12_ESM.xlsx]

## Sheet: Sheet1
Nv_gene	fam	M1_mean	M2_mean	M3_mean	M4H_mean	C_mean	RNAi
DN103936_c2_g1	ABCH	0.312855	0.485145	1.16615	10.7143	54.0282	YES
DN106392_c1_g2	ABCH	0.917357	1.3058	0.934268	37.0644	30.7818	YES
DN98599_c0_g1	ABCH	0	0	0.0209333	0.0187285	26.5617	YES
DN106026_c1_g3	ABCH	3.11508	0.502202	0.34845	64.8341	13.7191	YES
DN109059_c6_g2	ABCH	0	0	0	0	11.5446	YES
DN103865_c0_g1	ABCH	0.197827	0.24278	0.211718	7.85455	9.13929	YES
DN103018_c14_g1	ABCH	0.26438	0.456905	0.490741	1.17217	7.29186	YES
DN103740_c0_g1	ABCH	0.162124	0.0383882	0.291551	0.631365	5.93376
DN104766_c0_g1	ABCH	0.0100392	0.111378	3.07699	1.89511	4.41871
DN105125_c4_g2	ABCH	0.389248	1.56548	5.66987	47.8696	4.19613	YES
DN105001_c0_g1	ABCH	0.818433	1.58284	1.46593	3.09124	2.77687
DN98654_c0_g1	ABCH	0.00533905	0.0244245	0.0183202	0.0360373	2.27002
DN101186_c0_g1	ABCH	0.307992	0.649954	0.8675	1.10672	0.902323
DN99992_c0_g1	ABCH	0.0179643	0.0348101	0.0069844	0.00524343	0
